# Supplementary material for: Chromatin remodeling protein MORC2 promotes breast cancer invasion and metastasis through a PRD domain-mediated interaction with CTNND1
Source: Oncotarget. 2017 Jun 16;8(58):97941–54. doi: 10.18632/oncotarget.18556 (PMC5716704; doi:10.18632/oncotarget.18556)
Supplement: Supplementary file 2 [file oncotarget-08-97941-s002.xlsx]

## Sheet: Sheet1
Supplementary Table 1. The 536 proteins specifically interacting with wild-type MORC2
Accession No.	Description
O94832	Unconventional myosin-Id OS=Homo sapiens GN=MYO1D PE=1 SV=2 - [MYO1D_HUMAN]
Q09666	Neuroblast differentiation-associated protein AHNAK OS=Homo sapiens GN=AHNAK PE=1 SV=2 - [AHNK_HUMAN]
C9JZR2	Catenin delta-1 OS=Homo sapiens GN=CTNND1 PE=1 SV=2 - [C9JZR2_HUMAN]
B4DL06	cDNA FLJ59565, highly similar to Beta-catenin OS=Homo sapiens PE=2 SV=1 - [B4DL06_HUMAN]
B4DV79	Eukaryotic translation initiation factor 3 subunit B OS=Homo sapiens GN=EIF3B PE=2 SV=1 - [B4DV79_HUMAN]
D3DTX6	Neurabin-2 OS=Homo sapiens GN=PPP1R9B PE=1 SV=1 - [D3DTX6_HUMAN]
Q14697	Neutral alpha-glucosidase AB OS=Homo sapiens GN=GANAB PE=1 SV=3 - [GANAB_HUMAN]
Q8IVF7	Formin-like protein 3 OS=Homo sapiens GN=FMNL3 PE=1 SV=3 - [FMNL3_HUMAN]
A0A024RDQ0	Heat shock 105kDa/110kDa protein 1, isoform CRA_a OS=Homo sapiens GN=HSPH1 PE=3 SV=1 - [A0A024RDQ0_HUMAN]
P35221	Catenin alpha-1 OS=Homo sapiens GN=CTNNA1 PE=1 SV=1 - [CTNA1_HUMAN]
A0A024R7N6	Phosphoinositide-3-kinase, regulatory subunit 2 (P85 beta), isoform CRA_a OS=Homo sapiens GN=PIK3R2 PE=4 SV=1 - [A0A024R7N6_HUMAN]
Q5HY54	Filamin-A OS=Homo sapiens GN=FLNA PE=1 SV=1 - [Q5HY54_HUMAN]
Q13206	Filamin-A OS=Homo sapiens GN=FLNA PE=1 SV=1 - [Q5HY54_HUMAN]
Q13206	Probable ATP-dependent RNA helicase DDX10 OS=Homo sapiens GN=DDX10 PE=1 SV=2 - [DDX10_HUMAN]
P49588	Alanine--tRNA ligase, cytoplasmic OS=Homo sapiens GN=AARS PE=1 SV=2 - [SYAC_HUMAN]
E7EV99	Alpha-adducin OS=Homo sapiens GN=ADD1 PE=1 SV=1 - [E7EV99_HUMAN]
Q4KMP7	TBC1 domain family member 10B OS=Homo sapiens GN=TBC1D10B PE=1 SV=3 - [TB10B_HUMAN]
B4DZ53	cDNA FLJ59643, highly similar to Neutral alpha-glucosidase AB OS=Homo sapiens PE=2 SV=1 - [B4DZ53_HUMAN]
A0A087WWP4	Putative RNA-binding protein 15 OS=Homo sapiens GN=RBM15 PE=1 SV=1 - [A0A087WWP4_HUMAN]
G3V529	ATP-dependent RNA helicase DDX24 OS=Homo sapiens GN=DDX24 PE=1 SV=1 - [G3V529_HUMAN]
A0A024R7G6	Epidermal growth factor receptor pathway substrate 15-like 1, isoform CRA_a OS=Homo sapiens GN=EPS15L1 PE=4 SV=1 - [A0A024R7G6_HUMAN]
A0A0G2JS82	AP-2 complex subunit alpha-2 (Fragment) OS=Homo sapiens GN=AP2A2 PE=1 SV=1 - [A0A0G2JS82_HUMAN]
Q0ZGT2	Nexilin OS=Homo sapiens GN=NEXN PE=1 SV=1 - [NEXN_HUMAN]
B4E2A4	cDNA FLJ53275, highly similar to Homo sapiens spectrin domain with coiled-coils 1 (SPECC1), transcript variant, mRNA OS=Homo sapiens PE=2 SV=1 - [B4E2A4_HUMAN]
Q9H3U1	Protein unc-45 homolog A OS=Homo sapiens GN=UNC45A PE=1 SV=1 - [UN45A_HUMAN]
Q4VB87	EPB41 protein (Fragment) OS=Homo sapiens GN=EPB41 PE=2 SV=1 - [Q4VB87_HUMAN]
P53618	Coatomer subunit beta OS=Homo sapiens GN=COPB1 PE=1 SV=3 - [COPB_HUMAN]
B4E256	cDNA FLJ55348, highly similar to WD repeat protein 6 OS=Homo sapiens PE=2 SV=1 - [B4E256_HUMAN]
Q9HBB9	HC56 OS=Homo sapiens PE=4 SV=1 - [Q9HBB9_HUMAN]
Q9HC39	Putative uncharacterized protein OS=Homo sapiens PE=2 SV=1 - [Q9HC39_HUMAN]
A0A087WVM4	Monofunctional C1-tetrahydrofolate synthase, mitochondrial OS=Homo sapiens GN=MTHFD1L PE=1 SV=1 - [A0A087WVM4_HUMAN]
A0A0C4DFT3	Disks large homolog 1 OS=Homo sapiens GN=DLG1 PE=1 SV=1 - [A0A0C4DFT3_HUMAN]
Q2L6I2	ABC50 protein OS=Homo sapiens GN=ABCF1 PE=3 SV=1 - [Q2L6I2_HUMAN]
O95782	AP-2 complex subunit alpha-1 OS=Homo sapiens GN=AP2A1 PE=1 SV=3 - [AP2A1_HUMAN]
Q14156	Protein EFR3 homolog A OS=Homo sapiens GN=EFR3A PE=1 SV=2 - [EFR3A_HUMAN]
Q86YT6	E3 ubiquitin-protein ligase MIB1 OS=Homo sapiens GN=MIB1 PE=1 SV=1 - [MIB1_HUMAN]
O60763	General vesicular transport factor p115 OS=Homo sapiens GN=USO1 PE=1 SV=2 - [USO1_HUMAN]
Q5JR04	Mov10, Moloney leukemia virus 10, homolog (Mouse), isoform CRA_a OS=Homo sapiens GN=MOV10 PE=1 SV=1 - [Q5JR04_HUMAN]
Q9BXP5	Serrate RNA effector molecule homolog OS=Homo sapiens GN=SRRT PE=1 SV=1 - [SRRT_HUMAN]
Q59EK1	Adducin 3 isoform a variant (Fragment) OS=Homo sapiens PE=2 SV=1 - [Q59EK1_HUMAN]
Q8N0Z3	Spindle and centriole-associated protein 1 OS=Homo sapiens GN=SPICE1 PE=1 SV=1 - [SPICE_HUMAN]
P42566	Epidermal growth factor receptor substrate 15 OS=Homo sapiens GN=EPS15 PE=1 SV=2 - [EPS15_HUMAN]
A8K5W7	cDNA FLJ75180, highly similar to Homo sapiens mitochondrial isoleucine tRNA synthetase, mRNA OS=Homo sapiens PE=2 SV=1 - [A8K5W7_HUMAN]
Q9HC35	Echinoderm microtubule-associated protein-like 4 OS=Homo sapiens GN=EML4 PE=1 SV=3 - [EMAL4_HUMAN]
Q92974	Rho guanine nucleotide exchange factor 2 OS=Homo sapiens GN=ARHGEF2 PE=1 SV=4 - [ARHG2_HUMAN]
B4DSN3	cDNA FLJ60345, highly similar to Protein transport protein Sec24C OS=Homo sapiens PE=2 SV=1 - [B4DSN3_HUMAN]
P46087	Probable 28S rRNA (cytosine(4447)-C(5))-methyltransferase OS=Homo sapiens GN=NOP2 PE=1 SV=2 - [NOP2_HUMAN]
H0Y3P2	Eukaryotic translation initiation factor 4 gamma 2 OS=Homo sapiens GN=EIF4G2 PE=1 SV=1 - [H0Y3P2_HUMAN]
F8WDV0	Importin-11 OS=Homo sapiens GN=IPO11 PE=1 SV=1 - [F8WDV0_HUMAN]
B4DLA6	cDNA FLJ54365, highly similar to DNA replication licensing factor MCM4 OS=Homo sapiens PE=2 SV=1 - [B4DLA6_HUMAN]
O60237	Protein phosphatase 1 regulatory subunit 12B OS=Homo sapiens GN=PPP1R12B PE=1 SV=2 - [MYPT2_HUMAN]
P42338	Phosphatidylinositol 4,5-bisphosphate 3-kinase catalytic subunit beta isoform OS=Homo sapiens GN=PIK3CB PE=1 SV=1 - [PK3CB_HUMAN]
A8K6Q8	cDNA FLJ75881, highly similar to Homo sapiens transferrin receptor (p90, CD71) (TFRC), mRNA OS=Homo sapiens PE=2 SV=1 - [A8K6Q8_HUMAN]
B4DL04	cDNA FLJ51229, highly similar to Ephrin type-A receptor 2 (EC 2.7.10.1) OS=Homo sapiens PE=2 SV=1 - [B4DL04_HUMAN]
K7EJE8	Lon protease homolog OS=Homo sapiens GN=LONP1 PE=1 SV=1 - [K7EJE8_HUMAN]
B4DXT2	cDNA FLJ59635, highly similar to Heat shock 70 kDa protein 4L OS=Homo sapiens PE=2 SV=1 - [B4DXT2_HUMAN]
Q6P1N0	Coiled-coil and C2 domain-containing protein 1A OS=Homo sapiens GN=CC2D1A PE=1 SV=1 - [C2D1A_HUMAN]
B4DZC3	cDNA FLJ55645, highly similar to 5'-3' exoribonuclease 2 (EC 3.1.11.-) OS=Homo sapiens PE=2 SV=1 - [B4DZC3_HUMAN]
O00291	Huntingtin-interacting protein 1 OS=Homo sapiens GN=HIP1 PE=1 SV=5 - [HIP1_HUMAN]
A0A0B4J1W3	N-alpha-acetyltransferase 15, NatA auxiliary subunit OS=Homo sapiens GN=NAA15 PE=1 SV=1 - [A0A0B4J1W3_HUMAN]
A8K607	cDNA FLJ76855, highly similar to Homo sapiens exportin 7 (XPO7), mRNA OS=Homo sapiens PE=2 SV=1 - [A8K607_HUMAN]
B3KXT1	cDNA FLJ45996 fis, clone SKNSH2007306, highly similar to Homo sapiens sperm specific antigen 2 (SSFA2), mRNA OS=Homo sapiens PE=2 SV=1 - [B3KXT1_HUMAN]
B3KTL4	cDNA FLJ38453 fis, clone FEBRA2019663, highly similar to Homo sapiens DEAD (Asp-Glu-Ala-Asp) box polypeptide 42 (DDX42), transcript variant 2, mRNA OS=Homo sapiens PE=2 SV=1 - [B3KTL4_HUMAN]
Q8N3E9	1-phosphatidylinositol 4,5-bisphosphate phosphodiesterase delta-3 OS=Homo sapiens GN=PLCD3 PE=1 SV=3 - [PLCD3_HUMAN]
Q06210	Glutamine--fructose-6-phosphate aminotransferase [isomerizing] 1 OS=Homo sapiens GN=GFPT1 PE=1 SV=3 - [GFPT1_HUMAN]
Q53S54	Putative uncharacterized protein CUL3 (Fragment) OS=Homo sapiens GN=CUL3 PE=3 SV=1 - [Q53S54_HUMAN]
B4DRS4	cDNA FLJ60139, highly similar to Homo sapiens HIV TAT specific factor 1 (HTATSF1), mRNA OS=Homo sapiens PE=2 SV=1 - [B4DRS4_HUMAN]
A0A024R6D1	NIMA (Never in mitosis gene a)-related kinase 9, isoform CRA_a OS=Homo sapiens GN=NEK9 PE=4 SV=1 - [A0A024R6D1_HUMAN]
Q4ZG57	Putative uncharacterized protein MCM6 (Fragment) OS=Homo sapiens GN=MCM6 PE=3 SV=1 - [Q4ZG57_HUMAN]
P27986	Phosphatidylinositol 3-kinase regulatory subunit alpha OS=Homo sapiens GN=PIK3R1 PE=1 SV=2 - [P85A_HUMAN]
P05556	Integrin beta-1 OS=Homo sapiens GN=ITGB1 PE=1 SV=2 - [ITB1_HUMAN]
V9H019	DNA mismatch repair protein Msh2 OS=Homo sapiens GN=MSH2 PE=1 SV=1 - [V9H019_HUMAN]
B1AHB1	DNA helicase OS=Homo sapiens GN=MCM5 PE=1 SV=1 - [B1AHB1_HUMAN]
Q8IY63	Angiomotin-like protein 1 OS=Homo sapiens GN=AMOTL1 PE=1 SV=1 - [AMOL1_HUMAN]
A0A024R5F3	SAPS domain family, member 3, isoform CRA_c OS=Homo sapiens GN=SAPS3 PE=4 SV=1 - [A0A024R5F3_HUMAN]
Q3LIB1	Putative uncharacterized protein Nbla00445 (Fragment) OS=Homo sapiens GN=Nbla00445 PE=2 SV=1 - [Q3LIB1_HUMAN]
A8K8X0	cDNA FLJ75187, highly similar to Homo sapiens nap1 P120 OS=Homo sapiens PE=2 SV=1 - [A8K8X0_HUMAN]
O15397	Importin-8 OS=Homo sapiens GN=IPO8 PE=1 SV=2 - [IPO8_HUMAN]
Q6NX51	Exocyst complex component 4 OS=Homo sapiens GN=EXOC4 PE=2 SV=1 - [Q6NX51_HUMAN]
A0AVT1	Ubiquitin-like modifier-activating enzyme 6 OS=Homo sapiens GN=UBA6 PE=1 SV=1 - [UBA6_HUMAN]
A0A0D9SFS3	2-oxoglutarate dehydrogenase, mitochondrial OS=Homo sapiens GN=OGDH PE=1 SV=1 - [A0A0D9SFS3_HUMAN]
Q9NTZ6	RNA-binding protein 12 OS=Homo sapiens GN=RBM12 PE=1 SV=1 - [RBM12_HUMAN]
O95425	Supervillin OS=Homo sapiens GN=SVIL PE=1 SV=2 - [SVIL_HUMAN]
J3KMX5	40S ribosomal protein S13 OS=Homo sapiens GN=RPS13 PE=1 SV=1 - [J3KMX5_HUMAN]
G3V1A4	Cofilin 1 (Non-muscle), isoform CRA_a OS=Homo sapiens GN=CFL1 PE=1 SV=1 - [G3V1A4_HUMAN]
B4DWW0	cDNA FLJ50721, highly similar to Peroxisomal targeting signal 1 receptor OS=Homo sapiens PE=2 SV=1 - [B4DWW0_HUMAN]
Q14699	Raftlin OS=Homo sapiens GN=RFTN1 PE=1 SV=4 - [RFTN1_HUMAN]
P17858	ATP-dependent 6-phosphofructokinase, liver type OS=Homo sapiens GN=PFKL PE=1 SV=6 - [PFKAL_HUMAN]
B2R6Q2	Alkaline phosphatase OS=Homo sapiens PE=2 SV=1 - [B2R6Q2_HUMAN]
A8K2R3	cDNA FLJ75083, highly similar to Homo sapiens amine oxidase (flavin containing) domain 2 (AOF2),mRNA OS=Homo sapiens PE=2 SV=1 - [A8K2R3_HUMAN]
B4DSQ5	cDNA FLJ53608, highly similar to Protein transport protein Sec23A OS=Homo sapiens PE=2 SV=1 - [B4DSQ5_HUMAN]
Q01813	ATP-dependent 6-phosphofructokinase, platelet type OS=Homo sapiens GN=PFKP PE=1 SV=2 - [PFKAP_HUMAN]
E9PQ61	Zinc finger CCCH domain-containing protein 11A OS=Homo sapiens GN=ZC3H11A PE=1 SV=1 - [E9PQ61_HUMAN]
O94776	Metastasis-associated protein MTA2 OS=Homo sapiens GN=MTA2 PE=1 SV=1 - [MTA2_HUMAN]
B2R6H7	cDNA, FLJ92955, highly similar to Homo sapiens transportin-SR (TRN-SR), mRNA OS=Homo sapiens PE=2 SV=1 - [B2R6H7_HUMAN]
Q9UPN7	Serine/threonine-protein phosphatase 6 regulatory subunit 1 OS=Homo sapiens GN=PPP6R1 PE=1 SV=5 - [PP6R1_HUMAN]
E7EWK3	ATP-dependent RNA helicase DHX36 (Fragment) OS=Homo sapiens GN=DHX36 PE=1 SV=1 - [E7EWK3_HUMAN]
E9PG22	Centrosomal protein of 97 kDa OS=Homo sapiens GN=CEP97 PE=1 SV=1 - [E9PG22_HUMAN]
Q15375	Ephrin type-A receptor 7 OS=Homo sapiens GN=EPHA7 PE=1 SV=3 - [EPHA7_HUMAN]
A8KA19	cDNA FLJ75831, highly similar to Homo sapiens exportin, tRNA (nuclear export receptor for tRNAs) (XPOT), mRNA OS=Homo sapiens PE=2 SV=1 - [A8KA19_HUMAN]
B4DG62	Hexokinase OS=Homo sapiens PE=2 SV=1 - [B4DG62_HUMAN]
F2Z2X4	Exportin-4 OS=Homo sapiens GN=XPO4 PE=1 SV=1 - [F2Z2X4_HUMAN]
Q9BZF1	Oxysterol-binding protein-related protein 8 OS=Homo sapiens GN=OSBPL8 PE=1 SV=3 - [OSBL8_HUMAN]
O94906	Pre-mRNA-processing factor 6 OS=Homo sapiens GN=PRPF6 PE=1 SV=1 - [PRP6_HUMAN]
A0A087WW46	Nodal modulator 1 OS=Homo sapiens GN=NOMO1 PE=1 SV=1 - [A0A087WW46_HUMAN]
P16615	Sarcoplasmic/endoplasmic reticulum calcium ATPase 2 OS=Homo sapiens GN=ATP2A2 PE=1 SV=1 - [AT2A2_HUMAN]
O15294	UDP-N-acetylglucosamine--peptide N-acetylglucosaminyltransferase 110 kDa subunit OS=Homo sapiens GN=OGT PE=1 SV=3 - [OGT1_HUMAN]
Q9UKJ3	G patch domain-containing protein 8 OS=Homo sapiens GN=GPATCH8 PE=1 SV=2 - [GPTC8_HUMAN]
P07814	Bifunctional glutamate/proline--tRNA ligase OS=Homo sapiens GN=EPRS PE=1 SV=5 - [SYEP_HUMAN]
C9JPM4	ADP-ribosylation factor 4 (Fragment) OS=Homo sapiens GN=ARF4 PE=1 SV=1 - [C9JPM4_HUMAN]
B4DEB9	cDNA FLJ61099, highly similar to ADP-ribosylation factor 1 OS=Homo sapiens PE=2 SV=1 - [B4DEB9_HUMAN]
P24666	Low molecular weight phosphotyrosine protein phosphatase OS=Homo sapiens GN=ACP1 PE=1 SV=3 - [PPAC_HUMAN]
X6RJP6	Transgelin-2 (Fragment) OS=Homo sapiens GN=TAGLN2 PE=1 SV=1 - [X6RJP6_HUMAN]
P62081	40S ribosomal protein S7 OS=Homo sapiens GN=RPS7 PE=1 SV=1 - [RS7_HUMAN]
P42766	60S ribosomal protein L35 OS=Homo sapiens GN=RPL35 PE=1 SV=2 - [RL35_HUMAN]
P46783	40S ribosomal protein S10 OS=Homo sapiens GN=RPS10 PE=1 SV=1 - [RS10_HUMAN]
M0QZC5	40S ribosomal protein S11 OS=Homo sapiens GN=RPS11 PE=1 SV=1 - [M0QZC5_HUMAN]
Q9Y281	Cofilin-2 OS=Homo sapiens GN=CFL2 PE=1 SV=1 - [COF2_HUMAN]
Q9NYG1	Caldesmon 1, isoform CRA_b OS=Homo sapiens GN=CALD1 PE=2 SV=3 - [Q9NYG1_HUMAN]
B0QZ35	NAD-dependent protein deacetylase sirtuin-1 OS=Homo sapiens GN=SIRT1 PE=1 SV=1 - [B0QZ35_HUMAN]
P04181	Ornithine aminotransferase, mitochondrial OS=Homo sapiens GN=OAT PE=1 SV=1 - [OAT_HUMAN]
Q7Z5D5	Medulloblastoma antigen MU-MB-2.50 (Fragment) OS=Homo sapiens PE=2 SV=1 - [Q7Z5D5_HUMAN]
B3KXZ9	cDNA FLJ46477 fis, clone THYMU3025118, highly similar to Cell surface glycoprotein MUC18 OS=Homo sapiens PE=2 SV=1 - [B3KXZ9_HUMAN]
Q5VZB4	SLIT-ROBO Rho GTPase activating protein 2 (Fragment) OS=Homo sapiens GN=SRGAP2 PE=1 SV=1 - [Q5VZB4_HUMAN]
B3KU91	cDNA FLJ39381 fis, clone PERIC2000422, highly similar to HEAT repeat-containing protein 2 OS=Homo sapiens PE=2 SV=1 - [B3KU91_HUMAN]
P38606	V-type proton ATPase catalytic subunit A OS=Homo sapiens GN=ATP6V1A PE=1 SV=2 - [VATA_HUMAN]
A6NDB9	Paralemmin-3 OS=Homo sapiens GN=PALM3 PE=1 SV=2 - [PALM3_HUMAN]
B4DWG1	cDNA FLJ55643, highly similar to SEC23-interacting protein OS=Homo sapiens PE=2 SV=1 - [B4DWG1_HUMAN]
O94887	FERM, RhoGEF and pleckstrin domain-containing protein 2 OS=Homo sapiens GN=FARP2 PE=1 SV=3 - [FARP2_HUMAN]
A8K6K7	cDNA FLJ76881, highly similar to Homo sapiens glycogen synthase 1 (muscle) (GYS1), mRNA OS=Homo sapiens PE=2 SV=1 - [A8K6K7_HUMAN]
E7EXA6	Chromosome transmission fidelity protein 18 homolog OS=Homo sapiens GN=CHTF18 PE=1 SV=2 - [E7EXA6_HUMAN]
M0R0Q7	DNA ligase OS=Homo sapiens GN=LIG1 PE=1 SV=1 - [M0R0Q7_HUMAN]
A2I829	NF-kappaB repressing factor (Fragment) OS=Homo sapiens GN=NKRF PE=2 SV=1 - [A2I829_HUMAN]
O60245	Protocadherin-7 OS=Homo sapiens GN=PCDH7 PE=1 SV=2 - [PCDH7_HUMAN]
Q5VY60	HAUS augmin-like complex subunit 6 OS=Homo sapiens GN=HAUS6 PE=1 SV=1 - [Q5VY60_HUMAN]
D3DV75	Adenosine deaminase, RNA-specific, isoform CRA_b OS=Homo sapiens GN=ADAR PE=4 SV=1 - [D3DV75_HUMAN]
Q8IXB1	DnaJ homolog subfamily C member 10 OS=Homo sapiens GN=DNAJC10 PE=1 SV=2 - [DJC10_HUMAN]
B4E0Q4	Suppressor of Ty 5 homolog (S. cerevisiae), isoform CRA_a OS=Homo sapiens GN=SUPT5H PE=2 SV=1 - [B4E0Q4_HUMAN]
D6RD46	LIM and calponin homology domains-containing protein 1 OS=Homo sapiens GN=LIMCH1 PE=1 SV=1 - [D6RD46_HUMAN]
X5D2R8	Protocadherin 10 isoform B (Fragment) OS=Homo sapiens GN=PCDH10 PE=2 SV=1 - [X5D2R8_HUMAN]
Q8N9B5	Junction-mediating and -regulatory protein OS=Homo sapiens GN=JMY PE=1 SV=2 - [JMY_HUMAN]
B4DHJ9	cDNA FLJ61262, highly similar to Ubiquitin-protein ligase E3C (EC 6.3.2.-) OS=Homo sapiens PE=2 SV=1 - [B4DHJ9_HUMAN]
A0A087WW77	Lethal(2) giant larvae protein homolog 1 OS=Homo sapiens GN=LLGL1 PE=1 SV=1 - [A0A087WW77_HUMAN]
A8K6X5	cDNA FLJ78680, highly similar to Homo sapiens dishevelled associated activator of morphogenesis 1, mRNA OS=Homo sapiens PE=2 SV=1 - [A8K6X5_HUMAN]
P14735	Insulin-degrading enzyme OS=Homo sapiens GN=IDE PE=1 SV=4 - [IDE_HUMAN]
O60502	Protein O-GlcNAcase OS=Homo sapiens GN=MGEA5 PE=1 SV=2 - [OGA_HUMAN]
A0A024RAC0	Leucine zipper protein 1, isoform CRA_a OS=Homo sapiens GN=LUZP1 PE=4 SV=1 - [A0A024RAC0_HUMAN]
Q59EC0	Adenosine deaminase, RNA-specific isoform ADAR-a variant (Fragment) OS=Homo sapiens PE=2 SV=1 - [Q59EC0_HUMAN]
B7ZLX4	PPP1R9A protein OS=Homo sapiens GN=PPP1R9A PE=2 SV=1 - [B7ZLX4_HUMAN]
B4DH07	cDNA FLJ53321, highly similar to Homo sapiens pitrilysin metallopeptidase 1 (PITRM1), mRNA OS=Homo sapiens PE=2 SV=1 - [B4DH07_HUMAN]
E9PMR6	Rho guanine nucleotide exchange factor 12 OS=Homo sapiens GN=ARHGEF12 PE=1 SV=1 - [E9PMR6_HUMAN]
Q7RTP6	Protein-methionine sulfoxide oxidase MICAL3 OS=Homo sapiens GN=MICAL3 PE=1 SV=2 - [MICA3_HUMAN]
O75369	Filamin-B OS=Homo sapiens GN=FLNB PE=1 SV=2 - [FLNB_HUMAN]
P08708	40S ribosomal protein S17 OS=Homo sapiens GN=RPS17 PE=1 SV=2 - [RS17_HUMAN]
A0A0K0K1J6	Epididymis secretory protein Li 96 (Fragment) OS=Homo sapiens GN=HEL-S-96 PE=2 SV=1 - [A0A0K0K1J6_HUMAN]
I3L397	Eukaryotic translation initiation factor 5A (Fragment) OS=Homo sapiens GN=EIF5A PE=1 SV=6 - [I3L397_HUMAN]
E7ETK0	40S ribosomal protein S24 OS=Homo sapiens GN=RPS24 PE=1 SV=1 - [E7ETK0_HUMAN]
D6RF44	Heterogeneous nuclear ribonucleoprotein D0 (Fragment) OS=Homo sapiens GN=HNRNPD PE=1 SV=6 - [D6RF44_HUMAN]
H0YAL7	Eukaryotic translation elongation factor 1 epsilon-1 (Fragment) OS=Homo sapiens GN=EEF1E1 PE=4 SV=1 - [H0YAL7_HUMAN]
H3BQF1	Adenine phosphoribosyltransferase (Fragment) OS=Homo sapiens GN=APRT PE=1 SV=6 - [H3BQF1_HUMAN]
B4DM63	Actin-related protein 2/3 complex subunit 3 OS=Homo sapiens PE=2 SV=1 - [B4DM63_HUMAN]
H7C0A3	Protein ARPC4-TTLL3 (Fragment) OS=Homo sapiens GN=ARPC4-TTLL3 PE=1 SV=1 - [H7C0A3_HUMAN]
V9HWC6	Peptidyl-prolyl cis-trans isomerase OS=Homo sapiens GN=HEL-S-39 PE=2 SV=1 - [V9HWC6_HUMAN]
C9JA93	TBC1 domain family member 15 (Fragment) OS=Homo sapiens GN=TBC1D15 PE=1 SV=1 - [C9JA93_HUMAN]
L0L6C1	CUL5 (Fragment) OS=Homo sapiens GN=CUL5 PE=3 SV=1 - [L0L6C1_HUMAN]
A0A087X105	Cell adhesion molecule 1 OS=Homo sapiens GN=CADM1 PE=1 SV=1 - [A0A087X105_HUMAN]
A0A024R588	Splicing factor 1, isoform CRA_d OS=Homo sapiens GN=SF1 PE=4 SV=1 - [A0A024R588_HUMAN]
Q9Y6W5	Wiskott-Aldrich syndrome protein family member 2 OS=Homo sapiens GN=WASF2 PE=1 SV=3 - [WASF2_HUMAN]
B2R7D3	cDNA, FLJ93390, highly similar to Homo sapiens RALBP1 associated Eps domain containing 1 (REPS1),mRNA OS=Homo sapiens PE=2 SV=1 - [B2R7D3_HUMAN]
H7C3M7	FERM, RhoGEF and pleckstrin domain-containing protein 2 (Fragment) OS=Homo sapiens GN=FARP2 PE=1 SV=2 - [H7C3M7_HUMAN]
Q05D78	MRE11A protein (Fragment) OS=Homo sapiens GN=MRE11A PE=2 SV=1 - [Q05D78_HUMAN]
Q9H9A6	Leucine-rich repeat-containing protein 40 OS=Homo sapiens GN=LRRC40 PE=1 SV=1 - [LRC40_HUMAN]
O43164	E3 ubiquitin-protein ligase Praja-2 OS=Homo sapiens GN=PJA2 PE=1 SV=4 - [PJA2_HUMAN]
B3KTH9	cDNA FLJ38275 fis, clone FCBBF3003902, highly similar to GAS2-like protein 3 OS=Homo sapiens PE=2 SV=1 - [B3KTH9_HUMAN]
Q9BW92	Threonine--tRNA ligase, mitochondrial OS=Homo sapiens GN=TARS2 PE=1 SV=1 - [SYTM_HUMAN]
A0A024R6R1	SHC SH2-domain binding protein 1, isoform CRA_a OS=Homo sapiens GN=SHCBP1 PE=4 SV=1 - [A0A024R6R1_HUMAN]
A8K5C5	cDNA FLJ77534, highly similar to Homo sapiens membrane protein, palmitoylated 5 (MAGUK p55 subfamily member 5) (MPP5), mRNA OS=Homo sapiens PE=2 SV=1 - [A8K5C5_HUMAN]
F5GZP6	Liprin-beta-1 (Fragment) OS=Homo sapiens GN=PPFIBP1 PE=1 SV=1 - [F5GZP6_HUMAN]
Q00653	Nuclear factor NF-kappa-B p100 subunit OS=Homo sapiens GN=NFKB2 PE=1 SV=4 - [NFKB2_HUMAN]
Q63HM4	Putative uncharacterized protein DKFZp686P18250 OS=Homo sapiens GN=DKFZp686P18250 PE=2 SV=1 - [Q63HM4_HUMAN]
B4DRA5	cDNA FLJ61346, highly similar to Protein transport protein Sec23B OS=Homo sapiens PE=2 SV=1 - [B4DRA5_HUMAN]
B7Z6Q6	Kinesin-like protein OS=Homo sapiens PE=2 SV=1 - [B7Z6Q6_HUMAN]
O00164	Ribosomal RNA upstream binding transcription factor (Fragment) OS=Homo sapiens GN=UBTF PE=4 SV=1 - [O00164_HUMAN]
A8K067	cDNA FLJ75536, highly similar to Homo sapiens cysteinyl-tRNA synthetase (CARS), transcript variant1, mRNA (Fragment) OS=Homo sapiens PE=2 SV=1 - [A8K067_HUMAN]
Q6UVY6	DBH-like monooxygenase protein 1 OS=Homo sapiens GN=MOXD1 PE=1 SV=1 - [MOXD1_HUMAN]
B3KUD6	cDNA FLJ39634 fis, clone SMINT2002689, highly similar to SMOOTHELIN OS=Homo sapiens PE=2 SV=1 - [B3KUD6_HUMAN]
B4E205	cDNA FLJ61651, highly similar to Protein transport protein Sec24A OS=Homo sapiens PE=2 SV=1 - [B4E205_HUMAN]
Q14694	Ubiquitin carboxyl-terminal hydrolase 10 OS=Homo sapiens GN=USP10 PE=1 SV=2 - [UBP10_HUMAN]
Q05DK5	ADD2 protein (Fragment) OS=Homo sapiens GN=ADD2 PE=2 SV=1 - [Q05DK5_HUMAN]
Q7Z4Q2	HEAT repeat-containing protein 3 OS=Homo sapiens GN=HEATR3 PE=1 SV=2 - [HEAT3_HUMAN]
Q3YEC7	Rab-like protein 6 OS=Homo sapiens GN=RABL6 PE=1 SV=2 - [RABL6_HUMAN]
A0A024RBR4	Huntingtin interacting protein 1 related, isoform CRA_a OS=Homo sapiens GN=HIP1R PE=4 SV=1 - [A0A024RBR4_HUMAN]
Q6P4F7	Rho GTPase-activating protein 11A OS=Homo sapiens GN=ARHGAP11A PE=1 SV=2 - [RHGBA_HUMAN]
B4DJ53	cDNA FLJ56447, highly similar to Dynamin-2 (EC 3.6.5.5) OS=Homo sapiens PE=2 SV=1 - [B4DJ53_HUMAN]
A6NF31	Oral-facial-digital syndrome 1 protein OS=Homo sapiens GN=OFD1 PE=1 SV=1 - [A6NF31_HUMAN]
Q9H6R4	Nucleolar protein 6 OS=Homo sapiens GN=NOL6 PE=1 SV=2 - [NOL6_HUMAN]
Q9P2R3	Rabankyrin-5 OS=Homo sapiens GN=ANKFY1 PE=1 SV=2 - [ANFY1_HUMAN]
B2R704	cDNA, FLJ93207, highly similar to Homo sapiens microtubule-associated protein 7 (MAP7), mRNA OS=Homo sapiens PE=2 SV=1 - [B2R704_HUMAN]
B7Z6I3	DNA ligase OS=Homo sapiens PE=2 SV=1 - [B7Z6I3_HUMAN]
Q8NBJ5	Procollagen galactosyltransferase 1 OS=Homo sapiens GN=COLGALT1 PE=1 SV=1 - [GT251_HUMAN]
P13591	Neural cell adhesion molecule 1 OS=Homo sapiens GN=NCAM1 PE=1 SV=3 - [NCAM1_HUMAN]
Q8IWC1	MAP7 domain-containing protein 3 OS=Homo sapiens GN=MAP7D3 PE=1 SV=2 - [MA7D3_HUMAN]
Q96II8	Leucine-rich repeat and calponin homology domain-containing protein 3 OS=Homo sapiens GN=LRCH3 PE=1 SV=2 - [LRCH3_HUMAN]
Q68E01	Integrator complex subunit 3 OS=Homo sapiens GN=INTS3 PE=1 SV=1 - [INT3_HUMAN]
Q8N766	ER membrane protein complex subunit 1 OS=Homo sapiens GN=EMC1 PE=1 SV=1 - [EMC1_HUMAN]
A6H8X9	Centrosomal protein 170kDa OS=Homo sapiens GN=CEP170 PE=2 SV=1 - [A6H8X9_HUMAN]
Q9BTW9	Tubulin-specific chaperone D OS=Homo sapiens GN=TBCD PE=1 SV=2 - [TBCD_HUMAN]
P50570	Dynamin-2 OS=Homo sapiens GN=DNM2 PE=1 SV=2 - [DYN2_HUMAN]
Q68EM7	Rho GTPase-activating protein 17 OS=Homo sapiens GN=ARHGAP17 PE=1 SV=1 - [RHG17_HUMAN]
A8KA75	cDNA FLJ75190, highly similar to H.sapiens phosphatidylinositol 3-kinase OS=Homo sapiens PE=2 SV=1 - [A8KA75_HUMAN]
Q16513	Serine/threonine-protein kinase N2 OS=Homo sapiens GN=PKN2 PE=1 SV=1 - [PKN2_HUMAN]
B3KW08	cDNA FLJ41852 fis, clone NT2RI3004133, highly similar to Exportin-6 OS=Homo sapiens PE=2 SV=1 - [B3KW08_HUMAN]
Q86UP2	Kinectin OS=Homo sapiens GN=KTN1 PE=1 SV=1 - [KTN1_HUMAN]
Q6YHK3	CD109 antigen OS=Homo sapiens GN=CD109 PE=1 SV=2 - [CD109_HUMAN]
P57740	Nuclear pore complex protein Nup107 OS=Homo sapiens GN=NUP107 PE=1 SV=1 - [NU107_HUMAN]
E5RJ29	PH and SEC7 domain-containing protein 3 OS=Homo sapiens GN=PSD3 PE=1 SV=1 - [E5RJ29_HUMAN]
Q96IE3	Similar to plectin 1, intermediate filament binding protein, 500kD (Fragment) OS=Homo sapiens PE=2 SV=1 - [Q96IE3_HUMAN]
A0A024RBS1	GCN1 general control of amino-acid synthesis 1-like 1 (Yeast), isoform CRA_b OS=Homo sapiens GN=GCN1L1 PE=4 SV=1 - [A0A024RBS1_HUMAN]
Q96N67	Dedicator of cytokinesis protein 7 OS=Homo sapiens GN=DOCK7 PE=1 SV=4 - [DOCK7_HUMAN]
S4R3U1	Epidermal growth factor receptor substrate 15 (Fragment) OS=Homo sapiens GN=EPS15 PE=1 SV=1 - [S4R3U1_HUMAN]
A0A087X2D0	Serine/arginine-rich-splicing factor 3 OS=Homo sapiens GN=SRSF3 PE=1 SV=1 - [A0A087X2D0_HUMAN]
A8K4W8	cDNA FLJ77917, highly similar to Homo sapiens ubiquitin-conjugating enzyme E2L 3 (UBE2L3), transcript variant 1, mRNA OS=Homo sapiens PE=2 SV=1 - [A8K4W8_HUMAN]
P62330	ADP-ribosylation factor 6 OS=Homo sapiens GN=ARF6 PE=1 SV=2 - [ARF6_HUMAN]
H0YB22	ADP-ribosylation factor 6 OS=Homo sapiens GN=ARF6 PE=1 SV=2 - [ARF6_HUMAN]
K7EMV3	Histone H3 OS=Homo sapiens GN=H3F3B PE=1 SV=1 - [K7EMV3_HUMAN]
J3KTJ8	60S ribosomal protein L26 (Fragment) OS=Homo sapiens GN=RPL26 PE=4 SV=6 - [J3KTJ8_HUMAN]
C9J5D1	N-alpha-acetyltransferase 50 OS=Homo sapiens GN=NAA50 PE=1 SV=1 - [C9J5D1_HUMAN]
D3YTB1	60S ribosomal protein L32 (Fragment) OS=Homo sapiens GN=RPL32 PE=1 SV=1 - [D3YTB1_HUMAN]
F5GXT8	Diablo homolog, mitochondrial (Fragment) OS=Homo sapiens GN=DIABLO PE=1 SV=1 - [F5GXT8_HUMAN]
B5BU83	Stathmin OS=Homo sapiens GN=STMN1 PE=2 SV=1 - [B5BU83_HUMAN]
V9HW35	Epididymis secretory protein Li 55 OS=Homo sapiens GN=HEL-S-55 PE=2 SV=1 - [V9HW35_HUMAN]
P62851	40S ribosomal protein S25 OS=Homo sapiens GN=RPS25 PE=1 SV=1 - [RS25_HUMAN]
J3KSC4	Ras-related C3 botulinum toxin substrate 3 (Fragment) OS=Homo sapiens GN=RAC3 PE=1 SV=1 - [J3KSC4_HUMAN]
F6RFD5	Destrin OS=Homo sapiens GN=DSTN PE=1 SV=1 - [F6RFD5_HUMAN]
Q08ES8	Cell growth-inhibiting protein 34 OS=Homo sapiens PE=2 SV=1 - [Q08ES8_HUMAN]
F8WEW9	Unconventional myosin-Ig OS=Homo sapiens GN=MYO1G PE=1 SV=1 - [F8WEW9_HUMAN]
P62745	Rho-related GTP-binding protein RhoB OS=Homo sapiens GN=RHOB PE=1 SV=1 - [RHOB_HUMAN]
Q9BPX5	Actin-related protein 2/3 complex subunit 5-like protein OS=Homo sapiens GN=ARPC5L PE=1 SV=1 - [ARP5L_HUMAN]
P01857	Ig gamma-1 chain C region OS=Homo sapiens GN=IGHG1 PE=1 SV=1 - [IGHG1_HUMAN]
Q96AR9	PLOD2 protein (Fragment) OS=Homo sapiens GN=PLOD2 PE=2 SV=1 - [Q96AR9_HUMAN]
Q05CN4	PPFIBP1 protein (Fragment) OS=Homo sapiens GN=PPFIBP1 PE=2 SV=1 - [Q05CN4_HUMAN]
A2VCQ4	PRKCSH protein (Fragment) OS=Homo sapiens GN=PRKCSH PE=2 SV=1 - [A2VCQ4_HUMAN]
Q6DKJ9	BOP1 protein (Fragment) OS=Homo sapiens GN=BOP1 PE=2 SV=1 - [Q6DKJ9_HUMAN]
B7Z8L8	cDNA FLJ50339, highly similar to A-kinase anchor protein 8 OS=Homo sapiens PE=2 SV=1 - [B7Z8L8_HUMAN]
B1AH59	Activating signal cointegrator 1 complex subunit 2 (Fragment) OS=Homo sapiens GN=ASCC2 PE=1 SV=1 - [B1AH59_HUMAN]
M0QZH8	Rho guanine nucleotide exchange factor 1 (Fragment) OS=Homo sapiens GN=ARHGEF1 PE=1 SV=1 - [M0QZH8_HUMAN]
P62753	40S ribosomal protein S6 OS=Homo sapiens GN=RPS6 PE=1 SV=1 - [RS6_HUMAN]
P30048	Thioredoxin-dependent peroxide reductase, mitochondrial OS=Homo sapiens GN=PRDX3 PE=1 SV=3 - [PRDX3_HUMAN]
J3KRN5	Protein kinase C alpha type OS=Homo sapiens GN=PRKCA PE=1 SV=1 - [J3KRN5_HUMAN]
Q58F28	PPP1R10 protein (Fragment) OS=Homo sapiens GN=PPP1R10 PE=2 SV=1 - [Q58F28_HUMAN]
P24752	Acetyl-CoA acetyltransferase, mitochondrial OS=Homo sapiens GN=ACAT1 PE=1 SV=1 - [THIL_HUMAN]
Q8TCM3	Putative uncharacterized protein DKFZp547M048 (Fragment) OS=Homo sapiens GN=DKFZp547M048 PE=2 SV=1 - [Q8TCM3_HUMAN]
B3KUH7	Coronin OS=Homo sapiens PE=2 SV=1 - [B3KUH7_HUMAN]
Q9GZM0	Oxysterol-binding protein OS=Homo sapiens PE=2 SV=1 - [Q9GZM0_HUMAN]
A0A024R280	Phosphoserine aminotransferase 1, isoform CRA_a OS=Homo sapiens GN=PSAT1 PE=3 SV=1 - [A0A024R280_HUMAN]
B3KRY3	cDNA FLJ35079 fis, clone PLACE6005283, highly similar to Lysosome-associated membrane glycoprotein 1 OS=Homo sapiens PE=2 SV=1 - [B3KRY3_HUMAN]
B4DDB3	cDNA FLJ57024, highly similar to Phosphorylase b kinase regulatory subunit beta OS=Homo sapiens PE=2 SV=1 - [B4DDB3_HUMAN]
Q9NWQ8	Phosphoprotein associated with glycosphingolipid-enriched microdomains 1 OS=Homo sapiens GN=PAG1 PE=1 SV=2 - [PHAG1_HUMAN]
B7Z9D5	cDNA FLJ50387 OS=Homo sapiens PE=2 SV=1 - [B7Z9D5_HUMAN]
Q9H3P7	Golgi resident protein GCP60 OS=Homo sapiens GN=ACBD3 PE=1 SV=4 - [GCP60_HUMAN]
Q7L9B9	Endonuclease/exonuclease/phosphatase family domain-containing protein 1 OS=Homo sapiens GN=EEPD1 PE=1 SV=2 - [EEPD1_HUMAN]
H0YNI7	Transducin-like enhancer protein 3 OS=Homo sapiens GN=TLE3 PE=1 SV=1 - [H0YNI7_HUMAN]
B4DJ81	NADH-ubiquinone oxidoreductase 75 kDa subunit, mitochondrial OS=Homo sapiens GN=NDUFS1 PE=1 SV=1 - [B4DJ81_HUMAN]
B4DDL1	Putative uncharacterized protein OS=Homo sapiens PE=2 SV=1 - [B4DDL1_HUMAN]
B4DH39	cDNA FLJ57028, highly similar to Long-chain-fatty-acid--CoA ligase 4 (EC 6.2.1.3) OS=Homo sapiens PE=2 SV=1 - [B4DH39_HUMAN]
Q8N7H5	RNA polymerase II-associated factor 1 homolog OS=Homo sapiens GN=PAF1 PE=1 SV=2 - [PAF1_HUMAN]
B4E1R7	cDNA FLJ58224, highly similar to Calpain-2 catalytic subunit (EC 3.4.22.53) OS=Homo sapiens PE=2 SV=1 - [B4E1R7_HUMAN]
B3KNE7	cDNA FLJ14468 fis, clone MAMMA1000734, highly similar to Translocation protein SEC63 homolog OS=Homo sapiens PE=2 SV=1 - [B3KNE7_HUMAN]
B4DWY1	cDNA FLJ53611, highly similar to Homo sapiens pericentriolar material 1 (PCM1), mRNA OS=Homo sapiens PE=2 SV=1 - [B4DWY1_HUMAN]
Q92615	La-related protein 4B OS=Homo sapiens GN=LARP4B PE=1 SV=3 - [LAR4B_HUMAN]
F6S6P2	Large proline-rich protein BAG6 (Fragment) OS=Homo sapiens GN=BAG6 PE=1 SV=1 - [F6S6P2_HUMAN]
P16435	NADPH--cytochrome P450 reductase OS=Homo sapiens GN=POR PE=1 SV=2 - [NCPR_HUMAN]
A0A024R1D9	Neurofibromin 2 (Bilateral acoustic neuroma), isoform CRA_d OS=Homo sapiens GN=NF2 PE=4 SV=1 - [A0A024R1D9_HUMAN]
B4DXX1	cDNA FLJ56040 OS=Homo sapiens PE=2 SV=1 - [B4DXX1_HUMAN]
B4DRF0	cDNA FLJ56418, highly similar to WD repeat protein 26 OS=Homo sapiens PE=2 SV=1 - [B4DRF0_HUMAN]
B7Z4J7	cDNA FLJ54094, highly similar to Gephyrin OS=Homo sapiens PE=2 SV=1 - [B7Z4J7_HUMAN]
Q7Z4V5	Hepatoma-derived growth factor-related protein 2 OS=Homo sapiens GN=HDGFRP2 PE=1 SV=1 - [HDGR2_HUMAN]
M0QXS5	Heterogeneous nuclear ribonucleoprotein L (Fragment) OS=Homo sapiens GN=HNRNPL PE=1 SV=1 - [M0QXS5_HUMAN]
A8K855	EF-hand calcium-binding domain-containing protein 7 OS=Homo sapiens GN=EFCAB7 PE=2 SV=1 - [EFCB7_HUMAN]
A0A0D9SG07	Band 4.1-like protein 1 OS=Homo sapiens GN=EPB41L1 PE=1 SV=2 - [A0A0D9SG07_HUMAN]
P40222	Alpha-taxilin OS=Homo sapiens GN=TXLNA PE=1 SV=3 - [TXLNA_HUMAN]
P45974	Ubiquitin carboxyl-terminal hydrolase 5 OS=Homo sapiens GN=USP5 PE=1 SV=2 - [UBP5_HUMAN]
B4DT15	cDNA FLJ56150, highly similar to Zinc phosphodiesterase ELAC protein 2 (EC 3.1.26.11) OS=Homo sapiens PE=2 SV=1 - [B4DT15_HUMAN]
D3DP75	RAB3 GTPase activating protein subunit 1 (Catalytic), isoform CRA_a OS=Homo sapiens GN=RAB3GAP1 PE=4 SV=1 - [D3DP75_HUMAN]
B4E162	cDNA FLJ56281, highly similar to 6-phosphofructokinase, muscle type (EC 2.7.1.11) OS=Homo sapiens PE=2 SV=1 - [B4E162_HUMAN]
C9JJX6	Armadillo repeat protein deleted in velo-cardio-facial syndrome OS=Homo sapiens GN=ARVCF PE=1 SV=1 - [C9JJX6_HUMAN]
Q8WUA4	General transcription factor 3C polypeptide 2 OS=Homo sapiens GN=GTF3C2 PE=1 SV=2 - [TF3C2_HUMAN]
Q9NW13	RNA-binding protein 28 OS=Homo sapiens GN=RBM28 PE=1 SV=3 - [RBM28_HUMAN]
Q9ULE6	Paladin OS=Homo sapiens GN=PALD1 PE=1 SV=3 - [PALD_HUMAN]
Q8NDT2	Putative RNA-binding protein 15B OS=Homo sapiens GN=RBM15B PE=1 SV=3 - [RB15B_HUMAN]
B4DRG7	Condensin complex subunit 2 OS=Homo sapiens PE=2 SV=1 - [B4DRG7_HUMAN]
A8K6A5	cDNA FLJ77742, highly similar to Homo sapiens integrin, alpha 5 (fibronectin receptor, alpha polypeptide), mRNA OS=Homo sapiens PE=2 SV=1 - [A8K6A5_HUMAN]
A0A0A0MTB8	WD repeat-containing protein 36 OS=Homo sapiens GN=WDR36 PE=1 SV=1 - [A0A0A0MTB8_HUMAN]
H7BXI1	Extended synaptotagmin-2 (Fragment) OS=Homo sapiens GN=ESYT2 PE=1 SV=1 - [H7BXI1_HUMAN]
Q2NL82	Pre-rRNA-processing protein TSR1 homolog OS=Homo sapiens GN=TSR1 PE=1 SV=1 - [TSR1_HUMAN]
E9PC74	Translation initiation factor eIF-2B subunit epsilon OS=Homo sapiens GN=EIF2B5 PE=1 SV=1 - [E9PC74_HUMAN]
Q96T76	MMS19 nucleotide excision repair protein homolog OS=Homo sapiens GN=MMS19 PE=1 SV=2 - [MMS19_HUMAN]
Q96EP0	E3 ubiquitin-protein ligase RNF31 OS=Homo sapiens GN=RNF31 PE=1 SV=1 - [RNF31_HUMAN]
A0A0C4DGT3	IQ motif and SEC7 domain-containing protein 1 OS=Homo sapiens GN=IQSEC1 PE=1 SV=1 - [A0A0C4DGT3_HUMAN]
P08582	Melanotransferrin OS=Homo sapiens GN=MFI2 PE=1 SV=2 - [TRFM_HUMAN]
O15084	Serine/threonine-protein phosphatase 6 regulatory ankyrin repeat subunit A OS=Homo sapiens GN=ANKRD28 PE=1 SV=5 - [ANR28_HUMAN]
Q9UKN8	General transcription factor 3C polypeptide 4 OS=Homo sapiens GN=GTF3C4 PE=1 SV=2 - [TF3C4_HUMAN]
A0A024QYV8	CP110 protein, isoform CRA_a OS=Homo sapiens GN=CP110 PE=4 SV=1 - [A0A024QYV8_HUMAN]
G5E9A6	Ubiquitin carboxyl-terminal hydrolase 11 OS=Homo sapiens GN=USP11 PE=1 SV=1 - [G5E9A6_HUMAN]
D6REX9	Centrosomal protein of 120 kDa (Fragment) OS=Homo sapiens GN=CEP120 PE=1 SV=2 - [D6REX9_HUMAN]
B2RAW0	cDNA, FLJ95154, highly similar to Homo sapiens disabled homolog 2, mitogen-responsive phosphoprotein (Drosophila) (DAB2), mRNA OS=Homo sapiens PE=2 SV=1 - [B2RAW0_HUMAN]
Q7Z2K8	G protein-regulated inducer of neurite outgrowth 1 OS=Homo sapiens GN=GPRIN1 PE=2 SV=2 - [GRIN1_HUMAN]
B7WP74	Pre-mRNA-splicing factor CWC22 homolog (Fragment) OS=Homo sapiens GN=CWC22 PE=1 SV=1 - [B7WP74_HUMAN]
Q86YS7	C2 domain-containing protein 5 OS=Homo sapiens GN=C2CD5 PE=1 SV=1 - [C2CD5_HUMAN]
B4DK32	cDNA FLJ61095, highly similar to Ubiquitin conjugation factor E4 A (Fragment) OS=Homo sapiens PE=2 SV=1 - [B4DK32_HUMAN]
A0A024RBL4	RNA binding motif protein 19, isoform CRA_a OS=Homo sapiens GN=RBM19 PE=4 SV=1 - [A0A024RBL4_HUMAN]
B4DHC3	cDNA FLJ61254, highly similar to Receptor-type tyrosine-protein phosphatase kappa (EC 3.1.3.48) OS=Homo sapiens PE=2 SV=1 - [B4DHC3_HUMAN]
B7ZKY2	Calcium/calmodulin-dependent serine protein kinase (MAGUK family) OS=Homo sapiens GN=CASK PE=2 SV=1 - [B7ZKY2_HUMAN]
B3KX47	cDNA FLJ44733 fis, clone BRACE3026290, highly similar to Lethal(2) giant larvae protein homolog 2 OS=Homo sapiens PE=2 SV=1 - [B3KX47_HUMAN]
Q9Y4E8	Ubiquitin carboxyl-terminal hydrolase 15 OS=Homo sapiens GN=USP15 PE=1 SV=3 - [UBP15_HUMAN]
Q6VY07	Phosphofurin acidic cluster sorting protein 1 OS=Homo sapiens GN=PACS1 PE=1 SV=2 - [PACS1_HUMAN]
Q12768	WASH complex subunit strumpellin OS=Homo sapiens GN=KIAA0196 PE=1 SV=1 - [STRUM_HUMAN]
Q53SY7	Putative uncharacterized protein CAD (Fragment) OS=Homo sapiens GN=CAD PE=3 SV=1 - [Q53SY7_HUMAN]
Q14669	E3 ubiquitin-protein ligase TRIP12 OS=Homo sapiens GN=TRIP12 PE=1 SV=1 - [TRIPC_HUMAN]
D6W5C0	Spectrin, beta, non-erythrocytic 1, isoform CRA_b OS=Homo sapiens GN=SPTBN1 PE=4 SV=1 - [D6W5C0_HUMAN]
W8Q444	Superoxide dismutase-1 (Fragment) OS=Homo sapiens GN=SOD-1 PE=4 SV=1 - [W8Q444_HUMAN]
V9VB20	X-ray cross-complementing group 1 protein (Fragment) OS=Homo sapiens GN=XRCC1 PE=4 SV=1 - [V9VB20_HUMAN]
K7EJT5	60S ribosomal protein L22 (Fragment) OS=Homo sapiens GN=RPL22 PE=1 SV=1 - [K7EJT5_HUMAN]
A0A0B4J260	PRKC apoptosis WT1 regulator protein (Fragment) OS=Homo sapiens GN=PAWR PE=1 SV=3 - [A0A0B4J260_HUMAN]
E5RHN8	Adseverin (Fragment) OS=Homo sapiens GN=SCIN PE=1 SV=1 - [E5RHN8_HUMAN]
H0Y9Y1	Transcription factor BTF3 (Fragment) OS=Homo sapiens GN=BTF3 PE=1 SV=2 - [H0Y9Y1_HUMAN]
Q4U0V1	Insulin receptor (Fragment) OS=Homo sapiens PE=4 SV=1 - [Q4U0V1_HUMAN]
X1WI22	GTP-binding protein SAR1a (Fragment) OS=Homo sapiens GN=SAR1A PE=1 SV=5 - [X1WI22_HUMAN]
S4R402	Nucleolar and coiled-body phosphoprotein 1 OS=Homo sapiens GN=NOLC1 PE=1 SV=1 - [S4R402_HUMAN]
F8VYK5	Coatomer subunit zeta-1 OS=Homo sapiens GN=COPZ1 PE=1 SV=1 - [F8VYK5_HUMAN]
F5H4H0	Ras-related protein Rap-1b (Fragment) OS=Homo sapiens GN=RAP1B PE=4 SV=1 - [F5H4H0_HUMAN]
M0QX76	40S ribosomal protein S16 (Fragment) OS=Homo sapiens GN=RPS16 PE=1 SV=1 - [M0QX76_HUMAN]
P62891	60S ribosomal protein L39 OS=Homo sapiens GN=RPL39 PE=1 SV=2 - [RL39_HUMAN]
I3L3S2	Zinc finger CCCH domain-containing protein 7A (Fragment) OS=Homo sapiens GN=ZC3H7A PE=1 SV=1 - [I3L3S2_HUMAN]
H3BR27	RNA-binding motif protein, X chromosome OS=Homo sapiens GN=RBMX PE=1 SV=1 - [H3BR27_HUMAN]
S4R456	40S ribosomal protein S15 (Fragment) OS=Homo sapiens GN=RPS15 PE=1 SV=1 - [S4R456_HUMAN]
K7ENX8	Cold-inducible RNA-binding protein (Fragment) OS=Homo sapiens GN=CIRBP PE=1 SV=2 - [K7ENX8_HUMAN]
G3V4I1	Sec1 family domain-containing protein 1 OS=Homo sapiens GN=SCFD1 PE=1 SV=1 - [G3V4I1_HUMAN]
G3V1B3	60S ribosomal protein L21 OS=Homo sapiens GN=RPL21 PE=1 SV=1 - [G3V1B3_HUMAN]
K7EQW2	V-type proton ATPase subunit a OS=Homo sapiens GN=ATP6V0A1 PE=1 SV=1 - [K7EQW2_HUMAN]
H3BPC4	SUMO-conjugating enzyme UBC9 (Fragment) OS=Homo sapiens GN=UBE2I PE=1 SV=2 - [H3BPC4_HUMAN]
H7C3D3	Zyxin (Fragment) OS=Homo sapiens GN=ZYX PE=1 SV=1 - [H7C3D3_HUMAN]
Q7Z612	Acidic ribosomal phosphoprotein P1 OS=Homo sapiens PE=2 SV=1 - [Q7Z612_HUMAN]
B4DUK2	cDNA FLJ51311 OS=Homo sapiens PE=2 SV=1 - [B4DUK2_HUMAN]
H0YE69	Protein Hook homolog 3 (Fragment) OS=Homo sapiens GN=HOOK3 PE=1 SV=1 - [H0YE69_HUMAN]
A0A0D9SFI9	Nuclear protein localization protein 4 homolog OS=Homo sapiens GN=NPLOC4 PE=1 SV=1 - [A0A0D9SFI9_HUMAN]
A0A087WVV1	Proteasome subunit beta type-2 OS=Homo sapiens GN=PSMB2 PE=1 SV=1 - [A0A087WVV1_HUMAN]
E5RIH2	Hyaluronan mediated motility receptor (Fragment) OS=Homo sapiens GN=HMMR PE=1 SV=1 - [E5RIH2_HUMAN]
C9JTK6	Obg-like ATPase 1 (Fragment) OS=Homo sapiens GN=OLA1 PE=1 SV=1 - [C9JTK6_HUMAN]
Q108N2	Acyl-CoA synthetase long-chain family member 1 isoform c (Fragment) OS=Homo sapiens GN=ACSL1 PE=2 SV=1 - [Q108N2_HUMAN]
K7EMA7	60S ribosomal protein L23a OS=Homo sapiens GN=RPL23A PE=1 SV=1 - [K7EMA7_HUMAN]
A6NLM8	Translocon-associated protein subunit delta OS=Homo sapiens GN=SSR4 PE=1 SV=1 - [A6NLM8_HUMAN]
H0YLP6	60S ribosomal protein L28 OS=Homo sapiens GN=RPL28 PE=1 SV=1 - [H0YLP6_HUMAN]
H0YLA2	Signal recognition particle 14 kDa protein OS=Homo sapiens GN=SRP14 PE=1 SV=1 - [H0YLA2_HUMAN]
A0A0C4DGL3	DUTP pyrophosphatase, isoform CRA_c OS=Homo sapiens GN=DUT PE=1 SV=1 - [A0A0C4DGL3_HUMAN]
Q4W5D6	Putative uncharacterized protein FLJ10983 (Fragment) OS=Homo sapiens GN=FLJ10983 PE=4 SV=1 - [Q4W5D6_HUMAN]
E9PPH5	Acidic leucine-rich nuclear phosphoprotein 32 family member E (Fragment) OS=Homo sapiens GN=ANP32E PE=1 SV=1 - [E9PPH5_HUMAN]
J3QLN2	Epsin-2 (Fragment) OS=Homo sapiens GN=EPN2 PE=1 SV=1 - [J3QLN2_HUMAN]
F8W1I4	La-related protein 4 (Fragment) OS=Homo sapiens GN=LARP4 PE=1 SV=1 - [F8W1I4_HUMAN]
A0A087WY81	60S ribosomal protein L17 (Fragment) OS=Homo sapiens GN=RPL17 PE=3 SV=4 - [A0A087WY81_HUMAN]
Q5VZR0	Golgi-associated plant pathogenesis-related protein 1 OS=Homo sapiens GN=GLIPR2 PE=1 SV=1 - [Q5VZR0_HUMAN]
A0A0E3KII0	Low density lipoprotein receptor (Fragment) OS=Homo sapiens GN=LDLR PE=4 SV=1 - [A0A0E3KII0_HUMAN]
G3V5E4	Glucosamine 6-phosphate N-acetyltransferase OS=Homo sapiens GN=GNPNAT1 PE=1 SV=1 - [G3V5E4_HUMAN]
A0JLQ4	FCHO2 protein (Fragment) OS=Homo sapiens GN=FCHO2 PE=2 SV=1 - [A0JLQ4_HUMAN]
B4DZH3	cDNA FLJ52032, highly similar to Transmembrane emp24 domain-containing protein 10 OS=Homo sapiens PE=2 SV=1 - [B4DZH3_HUMAN]
B4DPY4	cDNA FLJ54272, highly similar to Complement decay-accelerating factor OS=Homo sapiens PE=2 SV=1 - [B4DPY4_HUMAN]
Q9UHV9	Prefoldin subunit 2 OS=Homo sapiens GN=PFDN2 PE=1 SV=1 - [PFD2_HUMAN]
H0YCX0	Translationally-controlled tumor protein (Fragment) OS=Homo sapiens GN=TPT1 PE=1 SV=1 - [H0YCX0_HUMAN]
A0A024R9T1	HCG39634, isoform CRA_a OS=Homo sapiens GN=hCG_39634 PE=3 SV=1 - [A0A024R9T1_HUMAN]
B4E318	cDNA FLJ54246, highly similar to Homo sapiens BRCA2 and CDKN1A interacting protein (BCCIP), transcript variant C, mRNA OS=Homo sapiens PE=2 SV=1 - [B4E318_HUMAN]
E5RGC7	28S ribosomal protein S28, mitochondrial (Fragment) OS=Homo sapiens GN=MRPS28 PE=1 SV=1 - [E5RGC7_HUMAN]
A0A0C4DG56	Superoxide dismutase OS=Homo sapiens GN=SOD2 PE=1 SV=1 - [A0A0C4DG56_HUMAN]
Q5T0G3	Leucine-rich repeat-containing protein 1 OS=Homo sapiens GN=LRRC1 PE=1 SV=1 - [Q5T0G3_HUMAN]
H7BZV8	General transcription factor 3C polypeptide 3 (Fragment) OS=Homo sapiens GN=GTF3C3 PE=1 SV=1 - [H7BZV8_HUMAN]
J3KRU1	Serine/threonine-protein phosphatase 4 regulatory subunit 1 (Fragment) OS=Homo sapiens GN=PPP4R1 PE=1 SV=1 - [J3KRU1_HUMAN]
B4DUD4	cDNA FLJ59988, highly similar to Ras-related protein Rab-2B OS=Homo sapiens PE=2 SV=1 - [B4DUD4_HUMAN]
F8WAA7	Integrator complex subunit 4 OS=Homo sapiens GN=INTS4 PE=1 SV=1 - [F8WAA7_HUMAN]
H0YNX5	Signal peptidase complex catalytic subunit SEC11 (Fragment) OS=Homo sapiens GN=SEC11A PE=1 SV=1 - [H0YNX5_HUMAN]
A0A0D9SFI6	Four and a half LIM domains protein 1 (Fragment) OS=Homo sapiens GN=FHL1 PE=1 SV=1 - [A0A0D9SFI6_HUMAN]
O00299	Chloride intracellular channel protein 1 OS=Homo sapiens GN=CLIC1 PE=1 SV=4 - [CLIC1_HUMAN]
E9PNW4	CD59 glycoprotein OS=Homo sapiens GN=CD59 PE=1 SV=1 - [E9PNW4_HUMAN]
J3QLQ6	Nucleolar protein 11 (Fragment) OS=Homo sapiens GN=NOL11 PE=1 SV=1 - [J3QLQ6_HUMAN]
E5RJR5	S-phase kinase-associated protein 1 OS=Homo sapiens GN=SKP1 PE=1 SV=1 - [E5RJR5_HUMAN]
O00264	Membrane-associated progesterone receptor component 1 OS=Homo sapiens GN=PGRMC1 PE=1 SV=3 - [PGRC1_HUMAN]
F5H6J5	Zinc finger CCHC domain-containing protein 8 (Fragment) OS=Homo sapiens GN=ZCCHC8 PE=1 SV=1 - [F5H6J5_HUMAN]
G3V5Q1	DNA-(apurinic or apyrimidinic site) lyase (Fragment) OS=Homo sapiens GN=APEX1 PE=1 SV=1 - [G3V5Q1_HUMAN]
B4DEI3	cDNA FLJ57715, highly similar to Voltage-dependent anion-selective channel protein 1 OS=Homo sapiens PE=2 SV=1 - [B4DEI3_HUMAN]
A8K0F7	cDNA FLJ76587, highly similar to Homo sapiens vitamin K epoxide reductase complex, subunit 1-like 1 (VKORC1L1), mRNA OS=Homo sapiens PE=2 SV=1 - [A8K0F7_HUMAN]
H0YFT9	Ubiquitin carboxyl-terminal hydrolase 28 (Fragment) OS=Homo sapiens GN=USP28 PE=1 SV=1 - [H0YFT9_HUMAN]
H0Y566	BTB/POZ domain-containing protein KCTD3 (Fragment) OS=Homo sapiens GN=KCTD3 PE=1 SV=1 - [H0Y566_HUMAN]
A0A087WXQ5	TAR DNA-binding protein 43 (Fragment) OS=Homo sapiens GN=TARDBP PE=1 SV=1 - [A0A087WXQ5_HUMAN]
B7Z8K4	cDNA FLJ51772, highly similar to Ras-GTPase-activating protein-binding protein 1 (EC 3.6.1.-) OS=Homo sapiens PE=2 SV=1 - [B7Z8K4_HUMAN]
B4DDM6	cDNA FLJ57899, highly similar to Mitotic checkpoint protein BUB3 OS=Homo sapiens PE=2 SV=1 - [B4DDM6_HUMAN]
A8K0T9	cDNA FLJ75422, highly similar to Homo sapiens capping protein (actin filament) muscle Z-line, alpha 1, mRNA OS=Homo sapiens PE=2 SV=1 - [A8K0T9_HUMAN]
Q9H3X2	Putative uncharacterized protein DKFZp761E2216 (Fragment) OS=Homo sapiens GN=DKFZp761E2216 PE=2 SV=2 - [Q9H3X2_HUMAN]
Q5PXD5	Golgi matrix protein GM130 (Fragment) OS=Homo sapiens GN=GOLGA2 PE=2 SV=1 - [Q5PXD5_HUMAN]
J3KNE3	Platelet-activating factor acetylhydrolase IB subunit beta (Fragment) OS=Homo sapiens GN=PAFAH1B2 PE=1 SV=1 - [J3KNE3_HUMAN]
B4E1S3	cDNA FLJ57860, highly similar to Transmembrane protein 109 OS=Homo sapiens PE=2 SV=1 - [B4E1S3_HUMAN]
Q68E00	Putative uncharacterized protein DKFZp686G2045 (Fragment) OS=Homo sapiens GN=DKFZp686G2045 PE=4 SV=2 - [Q68E00_HUMAN]
B7Z6J5	cDNA FLJ56858, highly similar to Succinate dehydrogenase (ubiquinone) flavoprotein subunit, mitochondrial (EC 1.3.5.1) OS=Homo sapiens PE=2 SV=1 - [B7Z6J5_HUMAN]
B7Z8S8	cDNA FLJ52193, highly similar to Calpastatin OS=Homo sapiens PE=2 SV=1 - [B7Z8S8_HUMAN]
Q49AJ9	RPL3 protein OS=Homo sapiens GN=RPL3 PE=2 SV=1 - [Q49AJ9_HUMAN]
A0A075B6E5	Protein enabled homolog (Fragment) OS=Homo sapiens GN=ENAH PE=1 SV=2 - [A0A075B6E5_HUMAN]
K7EJC1	26S proteasome non-ATPase regulatory subunit 8 OS=Homo sapiens GN=PSMD8 PE=1 SV=1 - [K7EJC1_HUMAN]
C9J5H8	Neurochondrin (Fragment) OS=Homo sapiens GN=NCDN PE=1 SV=1 - [C9J5H8_HUMAN]
B4DU91	cDNA FLJ55368, highly similar to Epsin-1 OS=Homo sapiens PE=2 SV=1 - [B4DU91_HUMAN]
Q8NBV9	cDNA FLJ90717 fis, clone PLACE1008657, highly similar to Bovine adseverin OS=Homo sapiens PE=2 SV=1 - [Q8NBV9_HUMAN]
B3KM50	cDNA FLJ10310 fis, clone NT2RM2000322, highly similar to Homo sapiens KIAA0859 protein OS=Homo sapiens PE=2 SV=1 - [B3KM50_HUMAN]
B4DEX8	S-adenosylmethionine synthase OS=Homo sapiens GN=MAT2A PE=2 SV=1 - [B4DEX8_HUMAN]
H7C2K2	NCK-interacting protein with SH3 domain (Fragment) OS=Homo sapiens GN=NCKIPSD PE=1 SV=1 - [H7C2K2_HUMAN]
B4DLA4	cDNA FLJ60123, highly similar to Coiled-coil domain-containing protein 22 OS=Homo sapiens PE=2 SV=1 - [B4DLA4_HUMAN]
K7EKY9	Serine/threonine-protein kinase N1 (Fragment) OS=Homo sapiens GN=PKN1 PE=1 SV=6 - [K7EKY9_HUMAN]
Q3B794	STXBP5 protein OS=Homo sapiens GN=STXBP5 PE=1 SV=1 - [Q3B794_HUMAN]
B4E213	cDNA FLJ61051, highly similar to HpaII tinys locus 9c protein OS=Homo sapiens PE=2 SV=1 - [B4E213_HUMAN]
C9JHK9	ATP-binding cassette sub-family F member 2 (Fragment) OS=Homo sapiens GN=ABCF2 PE=1 SV=1 - [C9JHK9_HUMAN]
B3KY04	cDNA FLJ46506 fis, clone THYMU3030752, highly similar to BTB/POZ domain-containing protein KCTD12 OS=Homo sapiens PE=2 SV=1 - [B3KY04_HUMAN]
A0A0A0MS30	Protein PRRC2C OS=Homo sapiens GN=PRRC2C PE=1 SV=1 - [A0A0A0MS30_HUMAN]
B4DMT5	Eukaryotic translation initiation factor 3 subunit F OS=Homo sapiens GN=EIF3F PE=2 SV=1 - [B4DMT5_HUMAN]
Q8WU20	Fibroblast growth factor receptor substrate 2 OS=Homo sapiens GN=FRS2 PE=1 SV=4 - [FRS2_HUMAN]
B3KMI3	Spastic paraplegia 20, spartin (Troyer syndrome), isoform CRA_b OS=Homo sapiens GN=SPG20 PE=2 SV=1 - [B3KMI3_HUMAN]
B2R6X6	Peptidyl-prolyl cis-trans isomerase OS=Homo sapiens PE=2 SV=1 - [B2R6X6_HUMAN]
F5GX11	Proteasome subunit alpha type-1 OS=Homo sapiens GN=PSMA1 PE=1 SV=1 - [F5GX11_HUMAN]
Q8N6B4	Myeloid/lymphoid or mixed-lineage leukemia/clathrin assembly protein fusion protein (Fragment) OS=Homo sapiens GN=MLL/CALM fusion PE=2 SV=1 - [Q8N6B4_HUMAN]
A0A087WUU7	Serine/threonine-protein kinase greatwall (Fragment) OS=Homo sapiens GN=MASTL PE=1 SV=1 - [A0A087WUU7_HUMAN]
B7Z667	cDNA FLJ50199, highly similar to Rho guanine nucleotide exchange factor 6 OS=Homo sapiens PE=2 SV=1 - [B7Z667_HUMAN]
I6L965	KRT18 protein (Fragment) OS=Homo sapiens GN=KRT18 PE=2 SV=1 - [I6L965_HUMAN]
Q9NY61	Protein AATF OS=Homo sapiens GN=AATF PE=1 SV=1 - [AATF_HUMAN]
E9PE72	Ectonucleotide pyrophosphatase/phosphodiesterase family member 1 OS=Homo sapiens GN=ENPP1 PE=1 SV=1 - [E9PE72_HUMAN]
Q8N1G4	Leucine-rich repeat-containing protein 47 OS=Homo sapiens GN=LRRC47 PE=1 SV=1 - [LRC47_HUMAN]
H7C224	Interleukin-1 receptor-associated kinase 1 (Fragment) OS=Homo sapiens GN=IRAK1 PE=1 SV=1 - [H7C224_HUMAN]
B3KRW2	cDNA FLJ34977 fis, clone NTONG2005822, highly similar to Homo sapiens RAB11 family interacting protein 1 (class I) (RAB11FIP1), transcript variant 1, mRNA OS=Homo sapiens PE=2 SV=1 - [B3KRW2_HUMAN]
Q9NXG9	cDNA FLJ20259 fis, clone COLF7443 OS=Homo sapiens PE=2 SV=1 - [Q9NXG9_HUMAN]
R4GN16	Striatin-4 (Fragment) OS=Homo sapiens GN=STRN4 PE=1 SV=2 - [R4GN16_HUMAN]
B3KMT5	cDNA FLJ12554 fis, clone NT2RM4000741, highly similar to SGT1 protein OS=Homo sapiens PE=2 SV=1 - [B3KMT5_HUMAN]
A0A087WU43	Cadherin-1 OS=Homo sapiens GN=CDH1 PE=1 SV=1 - [A0A087WU43_HUMAN]
Q9HBB2	Aconitate hydratase OS=Homo sapiens GN=IRP1 PE=2 SV=1 - [Q9HBB2_HUMAN]
B4DN67	Kin of IRRE-like protein 1 OS=Homo sapiens GN=KIRREL PE=1 SV=1 - [B4DN67_HUMAN]
B4E324	cDNA FLJ60397, highly similar to Lysosomal protective protein (EC 3.4.16.5) OS=Homo sapiens PE=2 SV=1 - [B4E324_HUMAN]
B4DS83	cDNA FLJ53179, highly similar to Nucleolar protein 10 OS=Homo sapiens PE=2 SV=1 - [B4DS83_HUMAN]
Q9UPE4	Mitochondrial import inner membrane translocase subunit TIM44 OS=Homo sapiens GN=hTIM44 PE=2 SV=1 - [Q9UPE4_HUMAN]
Q05BX6	RABEP1 protein (Fragment) OS=Homo sapiens GN=RABEP1 PE=2 SV=1 - [Q05BX6_HUMAN]
B4DXL4	cDNA FLJ59781, highly similar to Nucleolar complex protein 3 homolog OS=Homo sapiens PE=2 SV=1 - [B4DXL4_HUMAN]
B7Z611	cDNA FLJ50848, highly similar to Homo sapiens suppressor of var1, 3-like 1 (S. cerevisiae) (SUPV3L1), mRNA (Fragment) OS=Homo sapiens PE=2 SV=1 - [B7Z611_HUMAN]
Q59FD0	Huntingtin interacting protein-1-related (Fragment) OS=Homo sapiens PE=2 SV=1 - [Q59FD0_HUMAN]
A8MSZ8	Obscurin-like protein 1 OS=Homo sapiens GN=OBSL1 PE=1 SV=1 - [A8MSZ8_HUMAN]
G3V340	Striatin-3 OS=Homo sapiens GN=STRN3 PE=1 SV=1 - [G3V340_HUMAN]
G3V1L6	Chromosome 20 open reading frame 42, isoform CRA_c OS=Homo sapiens GN=FERMT1 PE=1 SV=1 - [G3V1L6_HUMAN]
Q5HYL4	Putative uncharacterized protein DKFZp686E1893 OS=Homo sapiens GN=DKFZp686E1893 PE=2 SV=1 - [Q5HYL4_HUMAN]
B5MC86	EH domain-binding protein 1 (Fragment) OS=Homo sapiens GN=EHBP1 PE=1 SV=1 - [B5MC86_HUMAN]
Q59EF0	Delta isoform of regulatory subunit B56, protein phosphatase 2A isoform 1 variant (Fragment) OS=Homo sapiens PE=2 SV=1 - [Q59EF0_HUMAN]
Q05DN0	PIBF1 protein (Fragment) OS=Homo sapiens GN=PIBF1 PE=2 SV=1 - [Q05DN0_HUMAN]
Q9Y263	Phospholipase A-2-activating protein OS=Homo sapiens GN=PLAA PE=1 SV=2 - [PLAP_HUMAN]
Q6NT15	STON2 protein (Fragment) OS=Homo sapiens GN=STON2 PE=2 SV=1 - [Q6NT15_HUMAN]
Q7Z7A5	Myosin 5B OS=Homo sapiens GN=MYO5B PE=1 SV=1 - [Q7Z7A5_HUMAN]
Q6QNY5	UDP-N-acetylglucosamine-2-epimerase / N-acetylmannosamine kinase OS=Homo sapiens GN=GNE PE=2 SV=1 - [Q6QNY5_HUMAN]
B4DZ22	cDNA FLJ54042, highly similar to ATP-binding cassette sub-family D member 3 OS=Homo sapiens PE=2 SV=1 - [B4DZ22_HUMAN]
A0A024R281	Neural cell expressed, developmentally down-regulated 4-like, isoform CRA_b OS=Homo sapiens GN=NEDD4L PE=4 SV=1 - [A0A024R281_HUMAN]
A4UHR0	C2ORF3 variant 3 OS=Homo sapiens GN=C2orf3 PE=2 SV=1 - [A4UHR0_HUMAN]
H3BQZ7	HCG2044799 OS=Homo sapiens GN=HNRNPUL2-BSCL2 PE=4 SV=1 - [H3BQZ7_HUMAN]
B3KWK2	Lipase maturation factor OS=Homo sapiens PE=2 SV=1 - [B3KWK2_HUMAN]
B3KPV5	cDNA FLJ32300 fis, clone PROST2002227, highly similar to U3 small nucleolar ribonucleoprotein protein MPP10 (Fragment) OS=Homo sapiens PE=2 SV=1 - [B3KPV5_HUMAN]
F8W785	Golgi integral membrane protein 4 OS=Homo sapiens GN=GOLIM4 PE=1 SV=1 - [F8W785_HUMAN]
B7Z6J7	cDNA FLJ61662, highly similar to CCR4-NOT transcription complex subunit 3 OS=Homo sapiens PE=2 SV=1 - [B7Z6J7_HUMAN]
Q8TAF3	WD repeat-containing protein 48 OS=Homo sapiens GN=WDR48 PE=1 SV=1 - [WDR48_HUMAN]
B3KW33	Oxysterol-binding protein OS=Homo sapiens GN=OSBPL9 PE=2 SV=1 - [B3KW33_HUMAN]
Q6P1N4	IQGAP1 protein (Fragment) OS=Homo sapiens GN=IQGAP1 PE=2 SV=1 - [Q6P1N4_HUMAN]
A0A0C4DG54	Rab GTPase-activating protein 1-like, isoform 10 (Fragment) OS=Homo sapiens GN=RABGAP1L PE=1 SV=1 - [A0A0C4DG54_HUMAN]
Q8TB52	F-box only protein 30 OS=Homo sapiens GN=FBXO30 PE=1 SV=3 - [FBX30_HUMAN]
H7C5K0	Helicase-like transcription factor (Fragment) OS=Homo sapiens GN=HLTF PE=1 SV=1 - [H7C5K0_HUMAN]
G3V144	SH3 and PX domain-containing protein 2B OS=Homo sapiens GN=SH3PXD2B PE=1 SV=1 - [G3V144_HUMAN]
B4DZ32	cDNA FLJ60377, highly similar to Myosin-18A OS=Homo sapiens PE=2 SV=1 - [B4DZ32_HUMAN]
O94927	HAUS augmin-like complex subunit 5 OS=Homo sapiens GN=HAUS5 PE=1 SV=2 - [HAUS5_HUMAN]
Q8WX92	Negative elongation factor B OS=Homo sapiens GN=NELFB PE=1 SV=1 - [NELFB_HUMAN]
Q3B874	STRN protein (Fragment) OS=Homo sapiens GN=STRN PE=2 SV=1 - [Q3B874_HUMAN]
B4DJK9	Perilipin OS=Homo sapiens PE=2 SV=1 - [B4DJK9_HUMAN]
P46063	ATP-dependent DNA helicase Q1 OS=Homo sapiens GN=RECQL PE=1 SV=3 - [RECQ1_HUMAN]
B4DHL7	cDNA FLJ59515 OS=Homo sapiens PE=2 SV=1 - [B4DHL7_HUMAN]
B4E206	cDNA FLJ55441, highly similar to Nuclear pore complex protein Nup133 OS=Homo sapiens PE=2 SV=1 - [B4E206_HUMAN]
B3KRB2	cDNA FLJ33964 fis, clone CTONG2019029, highly similar to Pseudouridylate synthase 7 homolog (EC 5.4.99.-) OS=Homo sapiens PE=2 SV=1 - [B3KRB2_HUMAN]
H3BQQ2	Zinc finger protein 598 OS=Homo sapiens GN=ZNF598 PE=1 SV=1 - [H3BQQ2_HUMAN]
B4DRC7	cDNA FLJ57829 OS=Homo sapiens PE=2 SV=1 - [B4DRC7_HUMAN]
B4DJU3	cDNA FLJ50742, highly similar to Inositol 1,4,5-trisphosphate receptor type 1 OS=Homo sapiens PE=2 SV=1 - [B4DJU3_HUMAN]
P52735	Guanine nucleotide exchange factor VAV2 OS=Homo sapiens GN=VAV2 PE=1 SV=2 - [VAV2_HUMAN]
B7Z1Y1	cDNA FLJ50125, highly similar to Cullin-2 (Fragment) OS=Homo sapiens PE=2 SV=1 - [B7Z1Y1_HUMAN]
P46934	E3 ubiquitin-protein ligase NEDD4 OS=Homo sapiens GN=NEDD4 PE=1 SV=4 - [NEDD4_HUMAN]
O00186	Syntaxin-binding protein 3 OS=Homo sapiens GN=STXBP3 PE=1 SV=2 - [STXB3_HUMAN]
Q9BZQ8	Protein Niban OS=Homo sapiens GN=FAM129A PE=1 SV=1 - [NIBAN_HUMAN]
Q8IZ83	Aldehyde dehydrogenase family 16 member A1 OS=Homo sapiens GN=ALDH16A1 PE=1 SV=2 - [A16A1_HUMAN]
Q05DR3	WDHD1 protein (Fragment) OS=Homo sapiens GN=WDHD1 PE=2 SV=1 - [Q05DR3_HUMAN]
Q8IYV2	DEAD (Asp-Glu-Ala-Asp) box polypeptide 20 OS=Homo sapiens GN=DDX20 PE=2 SV=1 - [Q8IYV2_HUMAN]
A0A024R555	MAP/microtubule affinity-regulating kinase 2, isoform CRA_a OS=Homo sapiens GN=MARK2 PE=4 SV=1 - [A0A024R555_HUMAN]
Q5VUJ6	Leucine-rich repeat and calponin homology domain-containing protein 2 OS=Homo sapiens GN=LRCH2 PE=2 SV=2 - [LRCH2_HUMAN]
A5PKX9	INADL protein OS=Homo sapiens GN=INADL PE=2 SV=1 - [A5PKX9_HUMAN]
Q9Y6A5	Transforming acidic coiled-coil-containing protein 3 OS=Homo sapiens GN=TACC3 PE=1 SV=1 - [TACC3_HUMAN]
Q9Y5K6	CD2-associated protein OS=Homo sapiens GN=CD2AP PE=1 SV=1 - [CD2AP_HUMAN]
B0QZ65	GTPase-activating protein and VPS9 domain-containing protein 1 OS=Homo sapiens GN=GAPVD1 PE=1 SV=1 - [B0QZ65_HUMAN]
B7Z6X7	cDNA FLJ57207 OS=Homo sapiens PE=2 SV=1 - [B7Z6X7_HUMAN]
B4DS85	cDNA FLJ56829, highly similar to Neurogenic differentiation factor 6 OS=Homo sapiens PE=2 SV=1 - [B4DS85_HUMAN]
Q6PJ61	F-box only protein 46 OS=Homo sapiens GN=FBXO46 PE=1 SV=3 - [FBX46_HUMAN]
D3DUJ0	AFG3 ATPase family gene 3-like 2 (Yeast), isoform CRA_a (Fragment) OS=Homo sapiens GN=AFG3L2 PE=3 SV=1 - [D3DUJ0_HUMAN]
F6SS63	TAK1-binding protein 3, isoform CRA_c OS=Homo sapiens GN=TAB3 PE=1 SV=2 - [F6SS63_HUMAN]
Q86TB9	Protein PAT1 homolog 1 OS=Homo sapiens GN=PATL1 PE=1 SV=2 - [PATL1_HUMAN]
A0A0G2JPW5	Gamma-tubulin complex component 5 OS=Homo sapiens GN=TUBGCP5 PE=1 SV=1 - [A0A0G2JPW5_HUMAN]
A0A0C4DG68	Pumilio homolog 2 (Fragment) OS=Homo sapiens GN=PUM2 PE=1 SV=1 - [A0A0C4DG68_HUMAN]
Q8TDD1	ATP-dependent RNA helicase DDX54 OS=Homo sapiens GN=DDX54 PE=1 SV=2 - [DDX54_HUMAN]
Q8N7L7	cDNA FLJ40893 fis, clone UTERU2001607 OS=Homo sapiens PE=2 SV=1 - [Q8N7L7_HUMAN]
D6RHE5	Trafficking protein particle complex subunit 11 OS=Homo sapiens GN=TRAPPC11 PE=1 SV=1 - [D6RHE5_HUMAN]
B3KPN7	cDNA FLJ32002 fis, clone NT2RP7009394, highly similar to Exocyst complex component 2 OS=Homo sapiens PE=2 SV=1 - [B3KPN7_HUMAN]
B2RB33	cDNA, FLJ95281, highly similar to Homo sapiens a disintegrin-like and metalloprotease (reprolysintype) with thrombospondin type 1 motif, 1 (ADAMTS1), mRNA OS=Homo sapiens PE=2 SV=1 - [B2RB33_HUMAN]
Q96T88	E3 ubiquitin-protein ligase UHRF1 OS=Homo sapiens GN=UHRF1 PE=1 SV=1 - [UHRF1_HUMAN]
P22059	Oxysterol-binding protein 1 OS=Homo sapiens GN=OSBP PE=1 SV=1 - [OSBP1_HUMAN]
B4DQX8	cDNA FLJ51723, highly similar to DCC-interacting protein 13 alpha (Fragment) OS=Homo sapiens PE=2 SV=1 - [B4DQX8_HUMAN]
B4DKR6	cDNA FLJ60283, highly similar to Protein CASC3 OS=Homo sapiens PE=2 SV=1 - [B4DKR6_HUMAN]
O95202	LETM1 and EF-hand domain-containing protein 1, mitochondrial OS=Homo sapiens GN=LETM1 PE=1 SV=1 - [LETM1_HUMAN]
Q96L35	EPH receptor B4, isoform CRA_b OS=Homo sapiens GN=EPHB4 PE=1 SV=1 - [Q96L35_HUMAN]
Q5TCX8	Mitogen-activated protein kinase kinase kinase MLK4 OS=Homo sapiens GN=MLK4 PE=1 SV=1 - [M3KL4_HUMAN]
B4E0B7	Condensin complex subunit 1 OS=Homo sapiens PE=2 SV=1 - [B4E0B7_HUMAN]
A0A0J9YYF7	Disheveled-associated activator of morphogenesis 2 OS=Homo sapiens GN=DAAM2 PE=1 SV=1 - [A0A0J9YYF7_HUMAN]
A0A087WV66	Antigen KI-67 OS=Homo sapiens GN=MKI67 PE=1 SV=1 - [A0A087WV66_HUMAN]
Q9ULE4	Protein FAM184B OS=Homo sapiens GN=FAM184B PE=2 SV=3 - [F184B_HUMAN]
A8K8T0	cDNA FLJ78760, highly similar to Homo sapiens integrin, alpha 11 (ITGA11), transcript variant 1, mRNA OS=Homo sapiens PE=2 SV=1 - [A8K8T0_HUMAN]
A8K564	cDNA FLJ76716, highly similar to Homo sapiens WD repeat domain 70 (WDR70), mRNA OS=Homo sapiens PE=2 SV=1 - [A8K564_HUMAN]
Q9H2G2	STE20-like serine/threonine-protein kinase OS=Homo sapiens GN=SLK PE=1 SV=1 - [SLK_HUMAN]
A8K9U6	cDNA FLJ76121, highly similar to Homo sapiens zinc finger CCCH-type, antiviral 1 (ZC3HAV1), transcript variant 1, mRNA OS=Homo sapiens PE=2 SV=1 - [A8K9U6_HUMAN]
Q6P9B9	Integrator complex subunit 5 OS=Homo sapiens GN=INTS5 PE=1 SV=1 - [INT5_HUMAN]
K7ES11	(E3-independent) E2 ubiquitin-conjugating enzyme (Fragment) OS=Homo sapiens GN=UBE2O PE=1 SV=1 - [K7ES11_HUMAN]
Q8TF46	DIS3-like exonuclease 1 OS=Homo sapiens GN=DIS3L PE=1 SV=2 - [DI3L1_HUMAN]
Q02952	A-kinase anchor protein 12 OS=Homo sapiens GN=AKAP12 PE=1 SV=4 - [AKA12_HUMAN]
A8K2A0	cDNA FLJ76770 OS=Homo sapiens PE=2 SV=1 - [A8K2A0_HUMAN]
Q59HC4	Phosphoinositide-3-kinase, catalytic, delta polypeptide variant (Fragment) OS=Homo sapiens PE=2 SV=1 - [Q59HC4_HUMAN]
B3KY97	cDNA FLJ16235 fis, clone FEBRA2028516 OS=Homo sapiens PE=2 SV=1 - [B3KY97_HUMAN]
Q8ND04	Protein SMG8 OS=Homo sapiens GN=SMG8 PE=1 SV=1 - [SMG8_HUMAN]
B4DTP3	cDNA FLJ57343, highly similar to Homo sapiens ankyrin repeat domain 17 (ANKRD17), transcript variant 1, mRNA (Fragment) OS=Homo sapiens PE=2 SV=1 - [B4DTP3_HUMAN]
Q59H37	Laminin alpha 2 subunit variant (Fragment) OS=Homo sapiens PE=2 SV=1 - [Q59H37_HUMAN]
Q9Y490	Talin-1 OS=Homo sapiens GN=TLN1 PE=1 SV=3 - [TLN1_HUMAN]
F8WA11	CLIP-associating protein 1 OS=Homo sapiens GN=CLASP1 PE=1 SV=2 - [F8WA11_HUMAN]
P49792	E3 SUMO-protein ligase RanBP2 OS=Homo sapiens GN=RANBP2 PE=1 SV=2 - [RBP2_HUMAN]
